# Supplementary material for: Modulation of Intracellular ROS and Senescence-Associated Phenotypes of Xenopus Oocytes and Eggs by Selective Antioxidants
Source: Antioxidants (Basel). 2021 Jul 1;10(7):1068. doi: 10.3390/antiox10071068 (PMC8301133; doi:10.3390/antiox10071068)
Supplement: Supplementary file 1 [file antioxidants-10-01068-s001.zip]

Archive with 1 entries (1 files):
- antioxidants-1253565-supplementary.pdf
